# Supplementary material for: Elderly Gliobastoma Patients: The Impact of Surgery and Adjuvant Treatments on Survival: A Single Institution Experience
Source: Brain Sci. 2022 May 11;12(5):632. doi: 10.3390/brainsci12050632 (PMC9139732; doi:10.3390/brainsci12050632)
Supplement: Supplementary file 1 [file brainsci-12-00632-s001.zip]

Archive with 1 entries (1 files):
- brainsci-1687565-supplementary.pdf
